# Supplementary material for: Mitochondria Targeted Antioxidant Significantly Alleviates Preeclampsia Caused by 11β-HSD2 Dysfunction via OPA1 and MtDNA Maintenance
Source: Antioxidants (Basel). 2022 Jul 31;11(8):1505. doi: 10.3390/antiox11081505 (PMC9404992; doi:10.3390/antiox11081505)
Supplement: Supplementary file 1 [file antioxidants-11-01505-s001.zip]

Archive with 1 entries (1 files):
- antioxidants-1777240-supplementary.pdf
